# Supplementary material for: Efficient Synthesis of High-Performance Anion Exchange Membranes by Applying Clickable Tetrakis(dialkylamino)phosphonium Cations
Source: Polymers (Basel). 2023 Jan 9;15(2):352. doi: 10.3390/polym15020352 (PMC9862753; doi:10.3390/polym15020352)
Supplement: Supplementary file 1 [file polymers-15-00352-s001.zip]

Archive with 1 entries (1 files):
- polymers-2058091-supplementary.pdf
